# Supplementary material for: 1H-NMR Metabolomics Study after Foliar and Endo-Therapy Treatments of Xylella fastidiosa subsp. pauca Infected Olive Trees: Medium Time Monitoring of Field Experiments
Source: Plants (Basel). 2023 May 10;12(10):1946. doi: 10.3390/plants12101946 (PMC10221468; doi:10.3390/plants12101946)
Supplement: Supplementary file 1 [file plants-12-01946-s001.zip]

Archive with 1 entries (1 files):
- plants-2324408-supplementary.docx
